# Supplementary material for: Layer-specific morphological and molecular differences in neocortical astrocytes and their dependence on neuronal layers
Source: Nat Commun. 2018 Apr 24;9:1623. doi: 10.1038/s41467-018-03940-3 (PMC5915416; doi:10.1038/s41467-018-03940-3)
Supplement: Supplementary file 4 — Supplementary Data 1 [file 41467_2018_3940_MOESM4_ESM.xlsx]

## Sheet: Sheet1
Upper-layer enriched genes
Average RPKM (upper) >5; Average ratio (Upper/Deep) >1.5; p value <0.05
Yellow highlights indicate genes with preferential expression in astrocytes than neurons, oligodendrocyte lineages and microglia (Zhang, Y., Journal of Neuroscience, 2014) (Average ratio (Upper/Deep) >2)
			Brain 1		Brain 2		Brain 3		Average
			Upper	Deep	Upper	Deep	Upper	Deep	Upper	Deep	Ratio (Upper/Deep)
Acc#	Symbol	Definition	RPKM	RPKM	RPKM	RPKM	RPKM	RPKM	RPKM	RPKM	Brain1	Brain2	Brain3	Average	p value (paired t-test)
NM_001114385,NM_031258	Chrdl1	chordin-like 1	96.35	18.68	80.32	17.05	91.84	24.48	89.5033	20.07	5.15792	4.71085	3.75163	4.54014	0.00378564
NM_010703	Lef1	lymphoid enhancer binding factor 1	18.85	4.37	21.13	4.09	18.12	5.46	19.3667	4.64	4.3135	5.16626	3.31868	4.26615	0.00735962
NM_016789	Nptx2	neuronal pentraxin 2	42.05	9.33	37.31	11.86	37.87	9.38	39.0767	10.19	4.50697	3.14587	4.03731	3.89672	0.00528326
NM_022886	Scel	sciellin	9.77	3.46	11.22	2.64	18.22	8.8	13.07	4.96667	2.8237	4.25	2.07045	3.04805	0.0128864
NM_007831	Dcc	deleted in colorectal carcinoma	26.08	8.56	35.9	9.17	28.82	13.48	30.2667	10.4033	3.04673	3.91494	2.13798	3.03322	0.0295196
NM_175313	Eogt	EGF domain-specific O-linked N-acetylglucosamine (GlcNAc) transferase	141.75	43.27	118.67	36.94	117.02	45.21	125.813	41.8067	3.27594	3.21251	2.58837	3.0256	0.00847386
NM_001081176	Polr3g	polymerase (RNA) III (DNA directed) polypeptide G	5.62	1.76	5.63	2.62	5.78	1.76	5.67667	2.04667	3.19318	2.14885	3.28409	2.87538	0.00737262
NM_010231	Fmo1	flavin containing monooxygenase 1	32.65	9.91	28.06	10.84	36.91	15.95	32.54	12.2333	3.29465	2.58856	2.31411	2.73244	0.00635539
NM_021477,NM_183188	Rbfox1	RNA binding protein, fox-1 homolog (C. elegans) 1	6.92	2.24	5.97	2.69	7.64	2.77	6.84333	2.56667	3.08929	2.21933	2.75812	2.68891	0.0134653
NM_001163356,NM_175398	6530418L21Rik	RIKEN cDNA 6530418L21 gene	13.41	5.1	14.58	6.07	12.72	4.6	13.57	5.25667	2.62941	2.40198	2.76522	2.59887	0.000183389
NM_001038658,NM_028224	Faim2	Fas apoptotic inhibitory molecule 2	6.46	2.18	6.94	3.94	9.13	3.34	7.51	3.15333	2.9633	1.76142	2.73353	2.48609	0.0325881
NM_001111096,NM_010747	Lyn	Yamaguchi sarcoma viral (v-yes-1) oncogene homolog	31.82	11.02	27.87	11.44	23.67	11.18	27.7867	11.2133	2.88748	2.43619	2.11717	2.48028	0.0203322
NM_173777	Olfm2	olfactomedin 2	12.43	5	8.46	4.46	7.58	2.5	9.49	3.98667	2.486	1.89686	3.032	2.47162	0.032223
NM_177756	Glt25d2	glycosyltransferase 25 domain containing 2	7.5	2.61	4.82	1.91	7.13	3.61	6.48333	2.71	2.87356	2.52356	1.97507	2.4574	0.0232367
NM_007671	Cdkn2c	cyclin-dependent kinase inhibitor 2C (p18, inhibits CDK4)	9.46	4.11	10.09	4.82	8.96	3.27	9.50333	4.06667	2.3017	2.09336	2.74006	2.37838	0.000560397
NM_181728	Art3	ADP-ribosyltransferase 3	20.3	8.56	20.22	9.4	18.56	7.2	19.6933	8.38667	2.3715	2.15106	2.57778	2.36678	0.000556825
NM_001136079,NM_008965	Ptger4	prostaglandin E receptor 4 (subtype EP4)	35.21	14.85	46.25	20.23	36.6	16.84	39.3533	17.3067	2.37104	2.28621	2.1734	2.27688	0.00808281
NM_009197	Slc16a2	solute carrier family 16 (monocarboxylic acid transporters), member 2	7.82	3.18	6.05	2.89	7	3.62	6.95667	3.23	2.45912	2.09343	1.9337	2.16208	0.0149638
NM_134154	Slc25a45	solute carrier family 25, member 45	4.75	1.9	5.74	2.99	4.94	2.48	5.14333	2.45667	2.5	1.91973	1.99194	2.13722	0.00188954
NM_025359	Tspan13	tetraspanin 13	20.56	8.52	19.74	9.59	20	10.48	20.1	9.53	2.41315	2.05839	1.9084	2.12665	0.00509219
NM_019707	Cdh13	cadherin 13	11.12	4.48	10.37	5.68	7.55	3.66	9.68	4.60667	2.48214	1.8257	2.06284	2.12356	0.0249466
NM_001081184	BC057079	cDNA sequence BC057079	9.15	4.72	9.11	4.46	8.85	4.27	9.03667	4.48333	1.93856	2.0426	2.0726	2.01792	0.000203051
NM_010019	Dapk2	death-associated protein kinase 2	8.64	4.03	10.43	4.25	10.81	7.8	9.96	5.36	2.14392	2.45412	1.3859	1.99465	0.0373718
NM_013626	Pam	peptidylglycine alpha-amidating monooxygenase	14.23	7.85	12.47	4.88	17.2	11.13	14.6333	7.95333	1.81274	2.55533	1.54537	1.97115	0.0047844
NM_011446	Sox7	SRY-box containing gene 7	6.2	4.14	7.07	3.65	5.29	2.16	6.18667	3.31667	1.49758	1.93699	2.44907	1.96121	0.0201391
NM_010733	Lrrn3	leucine rich repeat protein 3, neuronal	9.96	5.08	10.59	5.58	15.54	7.97	12.03	6.21	1.96063	1.89785	1.94981	1.9361	0.0219035
NM_007726	Cnr1	cannabinoid receptor 1 (brain)	22.41	12.35	26.65	13.08	26.07	13.49	25.0433	12.9733	1.81457	2.03746	1.93254	1.92819	0.00741038
NR_029817	Mir9-1	microRNA 9-1	11.46	7.07	10.44	6.85	7.97	3.03	9.95667	5.65	1.62093	1.52409	2.63036	1.92513	0.0081806
NM_178589	Tnfrsf21	tumor necrosis factor receptor superfamily, member 21	12.58	5.89	10.37	5.97	10.18	5.47	11.0433	5.77667	2.13582	1.73702	1.86106	1.9113	0.0180473
NM_010474	Hs3st1	heparan sulfate (glucosamine) 3-O-sulfotransferase 1	6.33	3.1	7.91	4.28	4.42	2.46	6.22	3.28	2.04194	1.84813	1.79675	1.8956	0.0280908
NM_001039586,NM_174846	Glyctk	glycerate kinase	32.04	15.3	30.31	20.04	21.05	10.16	27.8	15.1667	2.09412	1.51248	2.07185	1.89281	0.0256
NM_021715	Chst7	carbohydrate (N-acetylglucosamino) sulfotransferase 7	14.6	7.07	13.31	7.8	11.15	5.87	13.02	6.91333	2.06506	1.70641	1.89949	1.89032	0.0134244
NM_172930	Fam70a	family with sequence similarity 70, member A	10.46	6.74	9.8	4.98	10.94	5.13	10.4	5.61667	1.55193	1.96787	2.13255	1.88412	0.0155534
NM_030143	Ddit4l	DNA-damage-inducible transcript 4-like	21.41	11.68	29.87	16.28	35.37	19.07	28.8833	15.6767	1.83305	1.83477	1.85475	1.84085	0.0202049
NM_175628	A2m	alpha-2-macroglobulin	5.81	3.09	5.25	3.14	6.06	3.24	5.70667	3.15667	1.88026	1.67197	1.87037	1.80753	0.00748653
NM_026887	Ap1s2	adaptor-related protein complex 1, sigma 2 subunit	5.2	3.2	6.61	2.93	8.9	6.18	6.90333	4.10333	1.625	2.25597	1.44013	1.7737	0.0289011
NR_003368	Pvt1	plasmacytoma variant translocation 1	7.18	4.16	7.1	3.37	6.54	4.74	6.94	4.09	1.72596	2.10682	1.37975	1.73751	0.0369515
NM_007631	Ccnd1	cyclin D1	6.57	4.18	5.68	3.05	5.15	2.99	5.8	3.40667	1.57177	1.8623	1.72241	1.71882	0.00319879
NM_173749	Pamr1	peptidase domain containing associated with muscle regeneration 1	187.37	98.64	157.21	100.08	212.55	126.8	185.71	108.507	1.89953	1.57084	1.67626	1.71555	0.0166022
NM_201358	Lyrm4	LYR motif containing 4	100.83	60.79	119.76	65.1	114.72	71.94	111.77	65.9433	1.65866	1.83963	1.59466	1.69765	0.00945087
NM_010517	Igfbp4	insulin-like growth factor binding protein 4	8.68	4.35	8.18	4.87	7.01	5.05	7.95667	4.75667	1.9954	1.67967	1.38812	1.68773	0.0430564
NM_145700	Ccrl1	chemokine (C-C motif) receptor-like 1	9.96	6.08	8.91	6.79	8.39	4.07	9.08667	5.64667	1.63816	1.31222	2.06143	1.6706	0.0361183
NM_001033238	Cblb	Casitas B-lineage lymphoma b	7.71	4.73	6.52	3.29	8.41	6.02	7.54667	4.68	1.63002	1.98176	1.39701	1.6696	0.00746162
NM_001161420,NM_013703	Vldlr	very low density lipoprotein receptor	6.23	3.37	6.06	3.48	5.38	3.83	5.89	3.56	1.84866	1.74138	1.4047	1.66491	0.0279988
NM_019397	Egfl6	EGF-like-domain, multiple 6	13.34	7.24	12.2	7.64	11.55	7.5	12.3633	7.46	1.84254	1.59686	1.54	1.6598	0.0154273
NR_015566	A330023F24Rik	RIKEN cDNA A330023F24 gene	6.35	3.67	4.15	2.22	4.72	3.52	5.07333	3.13667	1.73025	1.86937	1.34091	1.64684	0.0453823
NM_028266	Col16a1	collagen, type XVI, alpha 1	6.37	3.88	5.41	3.43	4.38	2.6	5.38667	3.30333	1.64175	1.57726	1.68462	1.63454	0.0101375
NM_015814	Dkk3	dickkopf homolog 3 (Xenopus laevis)	77.13	42.85	61.06	39.56	65.25	44.4	67.8133	42.27	1.8	1.54348	1.46959	1.60436	0.0280727
NM_018744	Sema6a	sema domain, transmembrane domain (TM), and cytoplasmic domain, (semaphorin) 6A	7.42	4.73	7.07	4.15	6.82	4.46	7.10333	4.44667	1.56871	1.70361	1.52915	1.60049	0.0037212
NM_029554	0610040J01Rik	RIKEN cDNA 0610040J01 gene	44.59	27.52	46.97	29.78	47.4	29.57	46.32	28.9567	1.62028	1.57723	1.60298	1.60016	0.000184517
NM_011896	Spry1	sprouty homolog 1 (Drosophila)	4.33	2.4	6.42	3.83	10.9	8.28	7.21667	4.83667	1.80417	1.67624	1.31643	1.59894	0.00883223
NM_173391	Tph2	tryptophan hydroxylase 2	10.96	7.61	12	6.6	10.99	7.62	11.3167	7.27667	1.44021	1.81818	1.44226	1.56688	0.0271827
NR_040500	1700080N15Rik	RIKEN cDNA 1700080N15 gene	55.69	37.18	85.06	47.11	82.48	59.23	74.41	47.84	1.49785	1.80556	1.39254	1.56532	0.0452458
NM_053122	Immp2l	IMP2 inner mitochondrial membrane peptidase-like (S. cerevisiae)	45.1	26.81	52.96	35.27	65.35	43.75	54.47	35.2767	1.68221	1.50156	1.49371	1.55916	0.00398816
NM_133662	Ier3	immediate early response 3	8.1	4.93	7.51	5.41	4.18	2.54	6.59667	4.29333	1.643	1.38817	1.64567	1.55895	0.0366051
NM_001174086,NM_028277	Shisa9	shisa homolog 9 (Xenopus laevis)	13.89	9.11	12.4	7.66	11.22	7.4	12.5033	8.05667	1.5247	1.6188	1.51622	1.55324	0.00493525
NM_024263	Mxra8	matrix-remodelling associated 8	34.19	22.06	23.5	16.81	23.91	14.09	27.2	17.6533	1.54986	1.39798	1.69695	1.54826	0.0261974
NM_008872	Plat	plasminogen activator, tissue	84.04	53.6	71.9	54.4	52.78	30.37	69.5733	46.1233	1.56791	1.32169	1.7379	1.5425	0.0249042
NM_145148	Frmd4b	FERM domain containing 4B	12.67	8.01	12.14	7.37	9.61	6.94	11.4733	7.44	1.58177	1.64722	1.38473	1.53791	0.0274525
NM_001025372,NM_007407	Adcyap1r1	adenylate cyclase activating polypeptide 1 receptor 1	41.08	24.39	29.87	21.88	31.08	20.72	34.01	22.33	1.6843	1.36517	1.5	1.51649	0.0460413
NM_172571	Fbf1	Fas (TNFRSF6) binding factor 1	5.66	4.13	4.94	3.92	4.77	2.51	5.12333	3.52	1.37046	1.2602	1.9004	1.51035	0.0468555
NM_178035	Fads6	fatty acid desaturase domain family, member 6	9.49	6.25	8.49	5.12	8	6.02	8.66	5.79667	1.5184	1.6582	1.3289	1.50184	0.0231361
