# Supplementary material for: Layer-specific morphological and molecular differences in neocortical astrocytes and their dependence on neuronal layers
Source: Nat Commun. 2018 Apr 24;9:1623. doi: 10.1038/s41467-018-03940-3 (PMC5915416; doi:10.1038/s41467-018-03940-3)
Supplement: Supplementary file 5 — Supplementary Data 2 [file 41467_2018_3940_MOESM5_ESM.xlsx]

## Sheet: Sheet1
Deep-layer enriched genes
Average RPKM (deep) >5; Average ratio (Deep/Upper) >1.5; p value <0.05
Yellow highlights indicate genes with preferential expression in astrocytes than neurons, oligodendrocyte lineages and microglia (Zhang, Y., Journal of Neuroscience, 2014) (Average ratio (Upper/Deep) >2)
			Brain 1		Brain 2		Brain 3		Average
			Upper	Deep	Upper	Deep	Upper	Deep	Upper	Deep	Ratio (Deep/Upper)
Acc#	Symbol	Definition	RPKM	RPKM	RPKM	RPKM	RPKM	RPKM	RPKM	RPKM	Brain1	Brain2	Brain3	Average	p value (paired t-test)
NM_010495	Id1	inhibitor of DNA binding 1	3.44	32.29	3.42	40.25	4.31	59.07	3.72333	43.87	9.38663	11.769	13.7053	11.6203	0.0345406
NM_001271607,NM_007722	Cxcr7	chemokine (C-X-C motif) receptor 7	1.02	5.49	0.4	5.52	0.78	5.81	0.733333	5.60667	5.38235	13.8	7.44872	8.87702	0.00173633
NM_008321	Id3	inhibitor of DNA binding 3	126.55	485.71	112.33	542.18	139.62	561.37	126.167	529.753	3.83809	4.82667	4.0207	4.22849	0.00304895
NM_010814	Mog	myelin oligodendrocyte glycoprotein	1.43	6.76	1.48	9.14	8.37	12.95	3.76	9.61667	4.72727	6.17568	1.54719	4.15005	0.024164
NM_024264	Cyp27a1	cytochrome P450, family 27, subfamily a, polypeptide 1	3.87	10.52	1.85	7.69	6.83	14.53	4.18333	10.9133	2.71835	4.15676	2.12738	3.00083	0.00633976
NM_028263	Fgfbp3	fibroblast growth factor binding protein 3	4.81	11.24	1.26	5.29	4.62	10.34	3.56333	8.95667	2.3368	4.19841	2.2381	2.92444	0.0169765
NM_001025245,NM_001025251,NM_001025254,NM_001025255,NM_001025256,NM_001025258,NM_001025259,NM_010777	Mbp	myelin basic protein	14.95	35.24	10.5	37.97	15.87	36.54	13.7733	36.5833	2.35719	3.61619	2.30246	2.75861	0.0102962
NM_011123	Plp1	proteolipid protein (myelin) 1	17.01	56.09	22.49	67.13	74.16	141.62	37.8867	88.28	3.29747	2.98488	1.90965	2.73067	0.0284287
NM_020025	B3galt2	UDP-Gal:betaGlcNAc beta 1,3-galactosyltransferase, polypeptide 2	3.98	11.98	3.51	10	6.09	13.35	4.52667	11.7767	3.01005	2.849	2.19212	2.68372	0.00359589
NM_011340	Serpinf1	serine (or cysteine) peptidase inhibitor, clade F, member 1	3.33	6.72	3.23	6.49	1.87	6.68	2.81	6.63	2.01802	2.00929	3.57219	2.53317	0.0164717
NM_001013411,NM_001025286	Nkain2	Na+/K+ transporting ATPase interacting 2	1.74	4.25	2.79	6.24	1.88	5.08	2.13667	5.19	2.44253	2.23656	2.70213	2.46041	0.00836876
NM_010496	Id2	inhibitor of DNA binding 2	258.06	722.17	412.85	951.4	439.68	941.95	370.197	871.84	2.79846	2.30447	2.14235	2.41509	0.00183037
NR_028523	Snord19	small nucleolar RNA, C/D box 19	3.7	11.66	5	10.18	4.07	7.96	4.25667	9.93333	3.15135	2.036	1.95577	2.38104	0.0419548
NM_008812	Padi2	peptidyl arginine deiminase, type II	5.29	13.13	8.39	21.17	5.91	12.03	6.53	15.4433	2.48204	2.52324	2.03553	2.34694	0.0466676
NM_023114	Apoc3	apolipoprotein C-III	2.4	5.43	4.59	9.31	3.64	9.67	3.54333	8.13667	2.2625	2.02832	2.65659	2.31581	0.033929
NM_001077632,NM_010919	Nkx2-2	NK2 transcription factor related, locus 2 (Drosophila)	2.4	4.85	2.19	6.04	2.4	4.7	2.33	5.19667	2.02083	2.75799	1.95833	2.24572	0.0283881
NM_001085521	Tmem90b	transmembrane protein 90B	5.17	12.28	5.22	10.49	6.24	12.29	5.54333	11.6867	2.37524	2.00958	1.96955	2.11812	0.00744924
NM_145991	Cdc73	cell division cycle 73, Paf1/RNA polymerase II complex component	15.28	34.91	12.33	23.97	20.03	38.75	15.88	32.5433	2.28469	1.94404	1.9346	2.05444	0.0222059
NM_009242	Sparc	secreted acidic cysteine rich glycoprotein	19.54	44.61	16.92	35.99	24.85	42.11	20.4367	40.9033	2.28301	2.12707	1.69457	2.03488	0.0130393
NM_001131020,NM_010277	Gfap	glial fibrillary acidic protein	12.18	23.82	12.49	28.82	10.37	17.77	11.68	23.47	1.95567	2.30745	1.7136	1.99224	0.0446664
NM_023320	Plekho1	pleckstrin homology domain containing, family O member 1	5.56	9.33	4.1	8.42	3.68	8.01	4.44667	8.58667	1.67806	2.05366	2.17663	1.96945	0.00199136
NM_133687	Cxxc5	CXXC finger 5	7.3	16.16	7.88	13.38	8.2	16.17	7.79333	15.2367	2.2137	1.69797	1.97195	1.96121	0.0177486
NM_001195084,NM_008880	Plscr2	phospholipid scramblase 2	7.35	11.68	5.54	13.19	7.48	13.95	6.79	12.94	1.58912	2.38087	1.86497	1.94499	0.0240648
NR_045911	Gm13031	predicted gene 13031	16.33	30.45	21.91	44.64	19.04	34.74	19.0933	36.61	1.86467	2.03743	1.82458	1.90889	0.0220699
NM_011817	Gadd45g	growth arrest and DNA-damage-inducible 45 gamma	24.04	46.15	14.77	31.22	20	31.41	19.6033	36.26	1.91972	2.11374	1.5705	1.86799	0.0327452
NM_001136077,NM_015744	Enpp2	ectonucleotide pyrophosphatase/phosphodiesterase 2	7.17	11.1	4.81	11.57	11.69	16.44	7.89	13.0367	1.54812	2.40541	1.40633	1.78662	0.025659
NR_045421	Gm6277	predicted gene 6277	7.93	14.09	9.05	15.73	6.37	11.18	7.78333	13.6667	1.7768	1.73812	1.7551	1.75667	0.00885278
NM_012026	Rgnef	Rho-guanine nucleotide exchange factor	5.42	9.17	4.99	8.37	4.69	8.82	5.03333	8.78667	1.69188	1.67735	1.8806	1.74994	0.00331109
NM_001164724,NM_133775	Il33	interleukin 33	95.26	191.24	112.6	201.23	116.25	167.06	108.037	186.51	2.00756	1.78712	1.43708	1.74392	0.0303579
NM_001081142	Kcnq4	potassium voltage-gated channel, subfamily Q, member 4	6.54	10.54	5.93	9.88	4.93	8.53	5.8	9.65	1.61162	1.6661	1.73022	1.66932	0.00106649
NM_010347	Aes	amino-terminal enhancer of split	54.98	96.31	36.65	60.23	56.71	88.03	49.4467	81.5233	1.75173	1.64338	1.55228	1.64913	0.0247096
NM_001077364,NM_010286	Tsc22d3	TSC22 domain family, member 3	126.75	242.26	138.62	225.46	258.02	357.94	174.463	275.22	1.91132	1.62646	1.38726	1.64168	0.00669661
NM_028386	Asphd2	aspartate beta-hydroxylase domain containing 2	8.5	14.37	7.45	12.76	10.43	15.73	8.79333	14.2867	1.69059	1.71275	1.50815	1.63716	0.0011736
NM_025331	Gng11	guanine nucleotide binding protein (G protein), gamma 11	4.73	7.51	5.31	9.3	8.68	13.18	6.24	9.99667	1.58774	1.75141	1.51843	1.61919	0.017939
NM_023113	Aspa	aspartoacylase	19.4	32.77	23.78	40.98	26.16	37.42	23.1133	37.0567	1.68918	1.7233	1.43043	1.6143	0.015193
NM_001159900,NM_001159901,NM_175606	Hopx	HOP homeobox	67.87	107.02	80.61	130.34	91.99	151.7	80.1567	129.687	1.57684	1.61692	1.64909	1.61428	0.014061
NM_178394	Jakmip1	janus kinase and microtubule interacting protein 1	6.71	10.5	6.14	10.95	5.94	8.47	6.26333	9.97333	1.56483	1.78339	1.42593	1.59138	0.0301673
NM_016753	Lxn	latexin	213.63	367.45	242.5	403.01	278.11	373.6	244.747	381.353	1.72003	1.6619	1.34335	1.57509	0.0220936
NM_026823	Arl8a	ADP-ribosylation factor-like 8A	60.69	102.89	38.24	58.7	71.42	105.01	56.7833	88.8667	1.69534	1.53504	1.47032	1.5669	0.0366914
NM_027320	Ifi35	interferon-induced protein 35	3.48	5.25	3.66	6.24	3.55	5.19	3.56333	5.56	1.50862	1.70492	1.46197	1.5585	0.0210105
NM_001077507,NM_001077510,NM_010309,NM_019690,NM_022000,NM_201616,NM_201617,NM_201618	Gnas	GNAS (guanine nucleotide binding protein, alpha stimulating) complex locus	29.79	45.9	13.38	22.12	34.13	48.93	25.7667	38.9833	1.54079	1.65321	1.43364	1.54255	0.0282561
NM_010882	Ndn	necdin	10.94	17.43	12.83	21.78	16.85	22.47	13.54	20.56	1.59324	1.69758	1.33353	1.54145	0.0195856
NM_001159593,NM_015747	Slc20a1	solute carrier family 20, member 1	57.82	97.4	56.02	81.15	53.79	78.71	55.8767	85.7533	1.68454	1.44859	1.46328	1.53214	0.025375
NM_001011780	Olfr287	olfactory receptor 287	14.62	18.83	13.29	22.59	12.96	20.53	13.6233	20.65	1.28796	1.69977	1.5841	1.52395	0.0423691
NM_138591	Gfm1	G elongation factor, mitochondrial 1	100.97	166.22	111.71	179.2	127.65	166.05	113.443	170.49	1.64623	1.60415	1.30082	1.51707	0.0258046
NM_010276	Gem	GTP binding protein (gene overexpressed in skeletal muscle)	3.56	5.25	4.54	6.42	4.24	7.02	4.11333	6.23	1.47472	1.4141	1.65566	1.51483	0.0243082
NM_008185	Gstt1	glutathione S-transferase, theta 1	42.46	66.57	47.86	80.5	62.18	77.77	50.8333	74.9467	1.56783	1.68199	1.25072	1.50018	0.039228
