# Supplementary material for: Layer-specific morphological and molecular differences in neocortical astrocytes and their dependence on neuronal layers
Source: Nat Commun. 2018 Apr 24;9:1623. doi: 10.1038/s41467-018-03940-3 (PMC5915416; doi:10.1038/s41467-018-03940-3)
Supplement: Supplementary file 6 — Supplementary Data 3 [file 41467_2018_3940_MOESM6_ESM.xlsx]

## Sheet: Sheet1
Astrocyte-enriched genes (Cahoy, J. et al., Journal of Neuroscience, 2008; Lovatt, D. et al., Journal of Neuroscience, 2007; John Lin, C. et al., Nature Neuroscience, 2017 )
Green highlights indicate genes with p<0.05
			Brain 1		Brain 2		Brain 3		Average
			Upper	Deep	Upper	Deep	Upper	Deep	Upper	Deep	Ratio (Upper/Deep)				Ratio (Deep/Upper)
Acc#	Symbol	Definition	RPKM	RPKM	RPKM	RPKM	RPKM	RPKM	RPKM	RPKM	Brain1	Brain2	Brain3	Average	Average	p value (paired t-test)
NM_001114385,NM_031258	Chrdl1	chordin-like 1	96.35	18.68	80.32	17.05	91.84	24.48	89.5033	20.07	5.15792	4.71085	3.75163	4.54014	0.224234	0.00378564
NM_010231	Fmo1	flavin containing monooxygenase 1	32.65	9.91	28.06	10.84	36.91	15.95	32.54	12.2333	3.29465	2.58856	2.31411	2.73244	0.37399	0.00635539
NM_028593	Cybrd1	cytochrome b reductase 1	1.17	0.33	0.83	0.38	0.81	0.73	0.936667	0.48	3.54545	2.18421	1.10959	2.27975	0.547039	0.172881
NM_013500	Hapln1	hyaluronan and proteoglycan link protein 1	64.88	43	62.1	34.28	72.99	63.6	66.6567	46.96	1.50884	1.81155	1.14764	1.48934	0.695376	0.0683306
NM_026439	Ccdc80	coiled-coil domain containing 80	23.01	17.45	24.13	18.01	25.23	16.55	24.1233	17.3367	1.31862	1.33981	1.52447	1.3943	0.720235	0.0194425
NM_010050	Dio2	deiodinase, iodothyronine, type II	36.14	23.88	39.02	30.24	43.79	32.48	39.65	28.8667	1.5134	1.29034	1.34821	1.38399	0.725824	0.0091483
NM_148938	Slc1a3	solute carrier family 1 (glial high affinity glutamate transporter), member 3	2697.38	2000.03	2480.38	1789.9	2437.88	1888.97	2538.55	1892.97	1.34867	1.38576	1.29059	1.34167	0.745979	0.0055682
NM_001145899,NM_021301	Slc15a2	solute carrier family 15 (H+/peptide transporter), member 2	152.36	116.99	135.09	95.32	126.01	97.93	137.82	103.413	1.30233	1.41723	1.28674	1.33543	0.750206	0.0096735
NM_001163215,NM_001163216,NM_001163217,NM_001205270,NM_008010	Fgfr3	fibroblast growth factor receptor 3	334.18	244.65	275.59	207.02	297.16	229.21	302.31	226.96	1.36595	1.33122	1.29645	1.33121	0.751538	0.00874334
NM_134127	Cyp4f15	cytochrome P450, family 4, subfamily f, polypeptide 15	305.54	231.41	237.86	194.75	269.71	191.38	271.037	205.847	1.32034	1.22136	1.40929	1.317	0.761905	0.0278202
NM_008587	Mertk	c-mer proto-oncogene tyrosine kinase	235.33	181.61	262.41	201.44	185.96	151.35	227.9	178.133	1.2958	1.30267	1.22868	1.27571	0.784421	0.0240599
NM_021272	Fabp7	fatty acid binding protein 7, brain	473.01	412.02	694.71	570.47	593.43	420.94	587.05	467.81	1.14803	1.21779	1.40977	1.25853	0.800519	0.0661181
NM_011693	Vcam1	vascular cell adhesion molecule 1	202.94	156	184.41	160.2	194.37	153.14	193.907	156.447	1.3009	1.15112	1.26923	1.24042	0.808432	0.0316458
NM_007560	Bmpr1b	bone morphogenetic protein receptor, type 1B	35.24	31.11	38.1	24.17	31.96	32.46	35.1	29.2467	1.13275	1.57633	0.984596	1.23123	0.844277	0.302634
NM_007929	Emp2	epithelial membrane protein 2	34.76	30.34	41.56	35.34	43.42	31.88	39.9133	32.52	1.14568	1.176	1.36198	1.22789	0.819134	0.0743772
NM_126166	Tlr3	toll-like receptor 3	72.7	58.28	67.63	51.41	62.01	56.01	67.4467	55.2333	1.24743	1.3155	1.10712	1.22335	0.821686	0.0605358
NM_010288	Gja1	gap junction protein, alpha 1	2200.26	1898.78	2279.49	1769.3	2211.04	1873.74	2230.26	1847.27	1.15878	1.28836	1.18001	1.20905	0.82887	0.0271577
NM_007912,NM_207655	Egfr	epidermal growth factor receptor	30.34	21.84	27.42	21.48	22.96	23.92	26.9067	22.4133	1.38919	1.27654	0.959866	1.20853	0.848341	0.252684
NM_008130	Gli3	GLI-Kruppel family member GLI3	28.46	25.64	26.43	17.54	25.21	28.86	26.7	24.0133	1.10998	1.50684	0.873527	1.16345	0.903112	0.535368
NM_001077514,NM_001077515,NM_011393	Slc1a2	solute carrier family 1 (glial high affinity glutamate transporter), member 2	344.14	308.45	399.4	300.33	355.04	343.13	366.193	317.303	1.11571	1.32987	1.03471	1.1601	0.871567	0.200936
NM_001122952,NM_001122953,NM_010905	Nfia	nuclear factor I/A	58.64	54.77	71.17	47.95	53.15	60.71	60.9867	54.4767	1.07066	1.48425	0.875474	1.14346	0.916661	0.543948
NM_001136260,NM_001197147,NM_018760	Slc4a4	solute carrier family 4 (anion exchanger), member 4	101.47	91.7	110.97	75.09	79.35	94.09	97.2633	86.96	1.10654	1.47783	0.843341	1.14257	0.922048	0.553866
NM_146131	Pbxip1	pre B cell leukemia transcription factor interacting protein 1	107.31	82.71	82.11	82.65	91.99	85.11	93.8033	83.49	1.29742	0.993466	1.08084	1.12391	0.900848	0.300844
NM_178405	Atp1a2	ATPase, Na+/K+ transporting, alpha 2 polypeptide	865.67	737.46	786.12	805.61	804.05	677.07	818.613	740.047	1.17385	0.975807	1.18754	1.1124	0.906254	0.250232
NM_009700	Aqp4	aquaporin 4	251.36	227.41	225.13	181.99	189.62	193.43	222.037	200.943	1.10532	1.23705	0.980303	1.10756	0.911063	0.261763
NM_025590	Acot11	acyl-CoA thioesterase 11	83.14	82.44	91.55	91.69	74.24	60.67	82.9767	78.2667	1.00849	0.998473	1.22367	1.07688	0.936775	0.399654
NM_013737	Pla2g7	phospholipase A2, group VII (platelet-activating factor acetylhydrolase, plasma)	2362.76	2191.35	2261.63	2198.99	2406.76	2255.89	2343.72	2215.41	1.07822	1.02849	1.06688	1.05786	0.94569	0.0614519
NM_028894	Lonrf3	LON peptidase N-terminal domain and ring finger 3	6.95	6.54	6.91	5.54	6.01	7.14	6.62333	6.40667	1.06269	1.24729	0.841737	1.05057	0.976921	0.794099
NM_013743	Pdk4	pyruvate dehydrogenase kinase, isoenzyme 4	24.2	21.8	24.18	22.28	30.37	32.54	26.25	25.54	1.11009	1.08528	0.933313	1.04289	0.964567	0.672256
NM_012030	Slc9a3r1	solute carrier family 9 (sodium/hydrogen exchanger), member 3 regulator 1	264.37	255.32	292.15	341.51	292.67	237.17	283.063	278	1.03545	0.855465	1.23401	1.04164	0.981696	0.882792
NM_133241	Mlc1	megalencephalic leukoencephalopathy with subcortical cysts 1 homolog (human)	652.27	614.43	575.07	611.03	615.06	551.46	614.133	592.307	1.06159	0.941149	1.11533	1.03935	0.967038	0.540532
NM_001081048	Slc25a18	solute carrier family 25 (mitochondrial carrier), member 18	414.91	421.14	532.72	564.01	457.95	387	468.527	457.383	0.985207	0.944522	1.18333	1.03769	0.972941	0.751896
NM_001044740,NM_007514	Slc7a2	solute carrier family 7 (cationic amino acid transporter, y+ system), member 2	12.91	12.58	12.44	10.53	10.32	11.41	11.89	11.5067	1.02623	1.18139	0.90447	1.03736	0.975507	0.701428
NM_001012305	Slc39a12	solute carrier family 39 (zinc transporter), member 12	754.56	712.27	757.88	756.04	814.2	790.97	775.547	753.093	1.05937	1.00243	1.02937	1.03039	0.970998	0.194571
NM_001024918,NM_027689	Rfx4	regulatory factor X, 4 (influences HLA class II expression)	68.91	76.11	84.17	75.01	68.99	71.56	74.0233	74.2267	0.9054	1.12212	0.964086	0.997201	1.01097	0.970482
NM_138751	Tmem47	transmembrane protein 47	188.33	203.74	189.87	166.03	199.09	222.65	192.43	197.473	0.924364	1.14359	0.894184	0.987379	1.02487	0.763208
NM_001160096,NM_001160097,NM_001160098,NM_001160099,NM_021386,NM_023878	Cldn10	claudin 10	1231.68	1179.37	1231.38	1324.07	1411.33	1442.1	1291.46	1315.18	1.04435	0.929996	0.978663	0.984338	1.0182	0.629224
NM_019564	Htra1	HtrA serine peptidase 1	2863.48	2732.26	2372.2	2885	2748.16	2569.18	2661.28	2728.81	1.04803	0.822253	1.06966	0.979981	1.03507	0.790661
NM_053178	Acsbg1	acyl-CoA synthetase bubblegum family member 1	949.07	954.2	930.47	1122.9	1018.18	916.61	965.907	997.903	0.994624	0.828631	1.11081	0.978022	1.03749	0.745373
NM_019946	Mgst1	microsomal glutathione S-transferase 1	129.76	121.58	122.34	132.11	149.28	159.21	133.793	137.633	1.06728	0.926046	0.93763	0.976986	1.02778	0.588285
NM_016854	Ppp1r3c	protein phosphatase 1, regulatory (inhibitor) subunit 3C	56.59	56.93	72.34	71.91	65.37	72.97	64.7667	67.27	0.994028	1.00598	0.895848	0.965285	1.03878	0.430965
NM_026708	Tlcd1	TLC domain containing 1	790.25	787.71	691.93	799.11	798.52	784.36	760.233	790.393	1.00322	0.865876	1.01805	0.962384	1.04465	0.51694
NM_001033248	Gm266	predicted gene 266	64.86	61.12	68.9	101.11	80.51	70.8	71.4233	77.6767	1.06119	0.681436	1.13715	0.959925	1.09641	0.680018
NM_008131	Glul	glutamate-ammonia ligase (glutamine synthetase)	257.21	275.9	288.65	320.92	319.63	305.4	288.497	300.74	0.932258	0.899445	1.04659	0.959433	1.04665	0.468712
NM_010350	Grin2c	glutamate receptor, ionotropic, NMDA2C (epsilon 3)	85.08	82.15	27.33	39.51	69.42	61.67	60.61	61.11	1.03567	0.691724	1.12567	0.95102	1.09986	0.94121
NM_011172	Prodh	proline dehydrogenase	157.87	164.8	157.98	199.92	201.04	183.14	172.297	182.62	0.957949	0.790216	1.09774	0.948635	1.07345	0.612335
NM_011448	Sox9	SRY-box containing gene 9	98.7	114.57	117.37	132.33	111.17	106.06	109.08	117.653	0.861482	0.886949	1.04818	0.932204	1.08076	0.337085
NM_029628	Ppp1r3g	protein phosphatase 1, regulatory (inhibitor) subunit 3G	86.95	106.36	89.94	139.32	89.5	67.3	88.7967	104.327	0.817507	0.645564	1.32987	0.930979	1.17474	0.532317
NM_138595	Gldc	glycine decarboxylase	43.91	50.3	26.79	25.74	43.3	49.28	38	41.7733	0.872962	1.04079	0.878653	0.930802	1.08148	0.258537
NM_009381	Thrsp	thyroid hormone responsive	195	222.93	222.07	277.53	292.68	261.98	236.583	254.147	0.874714	0.800166	1.11718	0.930688	1.09603	0.560843
NM_009657	Aldoc	aldolase C, fructose-bisphosphate	4567.53	5342.72	4664.12	5925.41	5480.09	4774.64	4903.91	5347.59	0.854907	0.787139	1.14775	0.929932	1.1038	0.531406
NM_009849	Entpd2	ectonucleoside triphosphate diphosphohydrolase 2	289.67	296.76	263.25	336.63	290.25	281.9	281.057	305.097	0.976109	0.782016	1.02962	0.929248	1.09148	0.438782
NM_001081456,NM_148937	Plcd4	phospholipase C, delta 4	106.8	109.32	108.76	123.55	136.4	150.43	117.32	127.767	0.976948	0.880291	0.906734	0.921325	1.08748	0.119123
NM_001271353,NM_144855,NM_178224	Cbs	cystathionine beta-synthase	132.35	146.28	131.53	178.44	147.53	132.46	137.137	152.393	0.904772	0.737111	1.11377	0.918551	1.11992	0.483906
NM_027406	Aldh1l1	aldehyde dehydrogenase 1 family, member L1	219.81	241.15	203.27	271.06	242.63	223.95	221.903	245.387	0.911507	0.749908	1.08341	0.914942	1.11786	0.446483
NM_001010937,NM_001271663,NM_008128	Gjb6	gap junction protein, beta 6	799.54	879.47	790.56	935.72	1055.53	1103.83	881.877	973.007	0.909116	0.844868	0.956243	0.903409	1.10978	0.0855415
NM_020510	Fzd2	frizzled homolog 2 (Drosophila)	53.14	56.6	17.18	25.51	38.5	38.01	36.2733	40.04	0.938869	0.673461	1.01289	0.875074	1.17908	0.277777
NM_010171	F3	coagulation factor III	1631.99	1987.39	1784.42	2115.11	1560.51	1671.82	1658.97	1924.77	0.821172	0.843654	0.93342	0.866082	1.15814	0.0756389
NM_175236	Adhfe1	alcohol dehydrogenase, iron containing, 1	37.98	45.2	39.37	42.84	44.47	54.74	40.6067	47.5933	0.840265	0.919001	0.812386	0.857217	1.16973	0.0708973
NM_017394	Slc7a10	solute carrier family 7 (cationic amino acid transporter, y+ system), member 10	1274.97	1453.14	1138.65	1548.01	1128.31	1183.52	1180.64	1394.89	0.87739	0.735557	0.953351	0.855433	1.18273	0.175096
NM_001171010,NM_001171011,NM_028122	Slc14a1	solute carrier family 14 (urea transporter), member 1	27.51	32.66	22.81	26.8	25.23	33.83	25.1833	31.0967	0.842315	0.851119	0.745788	0.813074	1.23433	0.0506821
NM_011607	Tnc	tenascin C	1.91	2.1	2.04	2.12	0.79	1.56	1.58	1.92667	0.909524	0.962264	0.50641	0.792733	1.37113	0.246733
NM_021487	Kcne1l	potassium voltage-gated channel, Isk-related family, member 1-like, pseudogene	2.28	5.35	3.63	4.11	3.52	3.38	3.14333	4.28	0.426168	0.883212	1.04142	0.7836	1.47965	0.367048
NM_008747	Ntsr2	neurotensin receptor 2	2191.92	2690.87	1937.88	3189.89	2279.45	2556.01	2136.42	2812.26	0.814577	0.607507	0.8918	0.771295	1.33168	0.149189
NM_015767	Ttpa	tocopherol (alpha) transfer protein	28.15	43	36.82	41.37	34.24	46.51	33.07	43.6267	0.654651	0.890017	0.736186	0.760285	1.33649	0.0762223
NM_007428	Agt	angiotensinogen (serpin peptidase inhibitor, clade A, member 8)	44.83	57.18	35.03	66.8	35.25	46.59	38.37	56.8567	0.784015	0.524401	0.7566	0.688339	1.50137	0.10865
NM_031166	Id4	inhibitor of DNA binding 4	17.48	41.66	17.58	21.63	19.78	42.12	18.28	35.1367	0.419587	0.81276	0.469611	0.567319	1.91436	0.11975
NM_001131020,NM_010277	Gfap	glial fibrillary acidic protein	12.18	23.82	12.49	28.82	10.37	17.77	11.68	23.47	0.511335	0.43338	0.583568	0.509427	1.99224	0.0446664
